# Supplementary material for: Constructing a Low–Cost Si–NSs@C/NG Composite by a Ball Milling–Catalytic Pyrolysis Method for Lithium Storage
Source: Molecules. 2023 Apr 14;28(8):3458. doi: 10.3390/molecules28083458 (PMC10145678; doi:10.3390/molecules28083458)
Supplement: Supplementary file 1 [file molecules-28-03458-s001.zip]

Archive with 1 entries (1 files):
- molecules-2315193-supplementary.pdf
